# Supplementary material for: Filling the gap between collection, transport and storage of the human gut microbiota
Source: Sci Rep. 2019 Jun 6;9:8327. doi: 10.1038/s41598-019-44888-8 (PMC6554407; doi:10.1038/s41598-019-44888-8)
Supplement: Supplementary file 1 [file 41598_2019_44888_MOESM1_ESM.xlsx]

## Sheet: Hoja1
Supplementary file 1: 16S rRNA gene-based identifications of all the colonies represented in Figure 4A as retrieved from GenBank.
S1
GutAlive		Conventional
Organism (based on Top Blast Hits on NCBI Database)	Ident.	Organism (based on Top Blast Hits on NCBI Database)	Ident.
Bacteroides finegoldii	0.99	Bacteroides dorei	0.99
Dorea longicatena	0.97	Bacteroides plebeius	0.98
Ruminococcus lactaris	0.98	Butyrate-producing bacterium	0.96
Collinsella aerofaciens	0.99	Prevotellaceae bacterium	0.97
Bacteroides cacae	0.97
Bacteroides uniformis	1
Prevotella sp.	0.99
Prevotellaceae bacterium	0.97
S2
GutAlive		Conventional
Organism (based on Top Blast Hits on NCBI Database)	Ident.	Organism (based on Top Blast Hits on NCBI Database)	Ident.
Dorea formicigenerans	0.99	Bacteroides intestinalis	0.99
Dorea longicatena	1	Bacteroides vulgatus	0.99
Bifidobacterium longum	0.99	Blautia sp.	0.99
Bacteroides dorei	0.98	Escherichia sp.	0.98
Ruminococcus sp	0.98	Bifidobacterium adolescentis	0.98
Bacteroides uniformis	0.99	Ruminococcus faecis	0.99
Escherichia coli	1
Bifidobacterium adolescentis	0.98
Ruminococcus faecis	0.99
S5
GutAlive		Conventional
Organism (based on Top Blast Hits on NCBI Database)	Ident.	Organism (based on Top Blast Hits on NCBI Database)	Ident.
Faecalibacteriun Praausnitzii	0.99	Bacteroides coprocola	0.97
Akkermansia sp.	0.98	Parabacteroides merdae	0.98
Coprococcus comes	0.97	Ruminococcus bicirculans	0.99
Bacteroides dorei	0.98	Bacteroides faecis	0.97
Bacteroides splanchnicus	0.96	Bifidobacterium adolescentis/faecale	0.99
Bacteroides eggerthii	0.96	Clostridium perfringens	0.98
Bacteroides coprophilus	0.99	Bacteroides uniformis	0.96
Olsenella sp.	0.99	Eubacterium cylindroides	0.98
Escherichia coli	0.99	Ruminococcus faecis	0.98
Uncharacterised Ruminococcaceae bacterium	-
Clostridium perfringens	0.98
Bacteroides uniformis	0.96
Eubacterium cylindroides	0.98
Ruminococcus faecis	0.98
