# Supplementary material for: Filling the gap between collection, transport and storage of the human gut microbiota
Source: Sci Rep. 2019 Jun 6;9:8327. doi: 10.1038/s41598-019-44888-8 (PMC6554407; doi:10.1038/s41598-019-44888-8)
Supplement: Supplementary file 2 [file 41598_2019_44888_MOESM2_ESM.xlsx]

## Sheet: Hoja1
Supplementary file 2: Complete DDH estimates of the different Faecalibacterium prausnitzii genome sequences used in this work.
		Formula 1				Formula 2				Formula 3				G+C difference
Query genome	Reference genome	DDH	Model C.I.	Distance	Prob. DDH >= 70%	DDH	Model C.I.	Distance	Prob. DDH >= 70%	DDH	Model C.I.	Distance	Prob. DDH >= 70%
MT126_contigs.fa	GCA_000154385.1_ASM15438v1_genomic	35.1	[31.7 - 38.6%]	0.4459	0.46	29.6	[27.2 - 32.1%]	0.1444	0.09	32.8	[29.9 - 35.9%]	0.5259	0.01	0.24
MT126_contigs.fa	GCA_000162015.1_ASM16201v1_genomic	64.2	[60.4 - 67.8%]	0.2152	57.05	76.7	[73.7 - 79.4%]	0.0274	87.59	68.2	[64.8 - 71.5%]	0.2367	66.47	0.08
MT126_contigs.fa	GCA_000166035.1_ASM16603v1_genomic	35.1	[31.7 - 38.6%]	0.4455	0.47	29.7	[27.3 - 32.2%]	0.1438	0.09	32.9	[29.9 - 35.9%]	0.5252	0.01	0.17
MT126_contigs.fa	GCA_000209855.1_ASM20985v1_genomic	34	[30.6 - 37.6%]	0.4587	0.34	29.6	[27.2 - 32.1%]	0.1445	0.09	32	[29 - 35.1%]	0.5369	0.01	0.83
MT126_contigs.fa	GCA_000210735.1_ASM21073v1_genomic	31.8	[28.4 - 35.4%]	0.4877	0.17	28.3	[26 - 30.8%]	0.1517	0.05	29.9	[27 - 33%]	0.5654	0	0.35
MT126_contigs.fa	GCA_001406255.1_14207_7_93_genomic	35.4	[32 - 38.9%]	0.4424	0.5	29.9	[27.5 - 32.4%]	0.1429	0.1	33.1	[30.2 - 36.2%]	0.5221	0.01	0.47
MT126_contigs.fa	GCA_001406355.1_13414_6_53_genomic	43.5	[40.1 - 47%]	0.3594	3.72	29.9	[27.6 - 32.4%]	0.1424	0.1	39.4	[36.4 - 42.4%]	0.4507	0.11	1.26
MT126_contigs.fa	GCA_001406615.1_14207_7_53_genomic	13.2	[10.5 - 16.6%]	0.96	0	43.3	[40.8 - 45.8%]	0.0892	5.79	13.7	[11.3 - 16.5%]	0.9636	0	2.33
MT126_contigs.fa	GCA_001916535.1_ASM191653v1_genomic	16.8	[13.8 - 20.3%]	0.8113	0	24	[21.7 - 26.4%]	0.1823	0	16.8	[14.2 - 19.8%]	0.8457	0	2.38
MT126_contigs.fa	GCA_001916545.1_ASM191654v1_genomic	30.6	[27.3 - 34.2%]	0.5037	0.11	38.9	[36.4 - 41.4%]	0.1032	2.05	30.6	[27.7 - 33.7%]	0.5549	0	3.52
MT126_contigs.fa	GCA_001916555.1_ASM191655v1_genomic	24	[20.7 - 27.7%]	0.6167	0.01	26.5	[24.2 - 29%]	0.1631	0.02	23.3	[20.5 - 26.4%]	0.6792	0	4.36
MT126_contigs.fa	GCA_002313795.1_ASM231379v1_genomic	23	[19.7 - 26.6%]	0.6395	0	25.2	[22.8 - 27.6%]	0.1729	0.01	22.2	[19.4 - 25.3%]	0.7018	0	1.54
MT126_contigs.fa	GCA_002404655.1_ASM240465v1_genomic	23.3	[20 - 26.9%]	0.6326	0	25.2	[22.9 - 27.7%]	0.1726	0.01	22.5	[19.7 - 25.6%]	0.696	0	1.47
MT126_contigs.fa	GCA_002549755.1_ASM254975v1_genomic	32.7	[29.3 - 36.3%]	0.4756	0.22	28.8	[26.4 - 31.3%]	0.1488	0.06	30.7	[27.8 - 33.8%]	0.5536	0	0.76
MT126_contigs.fa	GCA_002549775.1_ASM254977v1_genomic	34.3	[30.9 - 37.8%]	0.4556	0.36	28.8	[26.4 - 31.3%]	0.1491	0.06	32	[29 - 35.1%]	0.5368	0.01	1.64
MT126_contigs.fa	GCA_002549855.1_ASM254985v1_genomic	67.5	[63.7 - 71.2%]	0.1967	67.65	75.5	[72.5 - 78.3%]	0.0288	86.38	71.1	[67.7 - 74.4%]	0.2198	78.17	0.27
MT126_contigs.fa	GCA_002549895.2_ASM254989v2_genomic	36.6	[33.2 - 40.1%]	0.4285	0.7	29.3	[26.9 - 31.8%]	0.1461	0.08	33.9	[31 - 37%]	0.512	0.01	0.64
MT126_contigs.fa	GCA_002549905.1_ASM254990v1_genomic	36.2	[32.8 - 39.7%]	0.4327	0.64	29	[26.6 - 31.5%]	0.148	0.07	33.5	[30.6 - 36.6%]	0.5166	0.01	0.45
MT126_contigs.fa	GCA_002549935.1_ASM254993v1_genomic	35.4	[32 - 38.9%]	0.4424	0.5	30.7	[28.3 - 33.2%]	0.1385	0.14	33.3	[30.4 - 36.4%]	0.5196	0.01	1.59
MT126_contigs.fa	GCA_002549945.1_ASM254994v1_genomic	34.9	[31.5 - 38.4%]	0.4483	0.44	29.4	[27 - 31.9%]	0.1455	0.08	32.6	[29.7 - 35.7%]	0.5285	0.01	0.55
MT126_contigs.fa	GCA_002549975.1_ASM254997v1_genomic	44.5	[41.1 - 47.9%]	0.3513	4.51	30.6	[28.2 - 33.1%]	0.1391	0.13	40.3	[37.4 - 43.4%]	0.4415	0.15	1.04
MT126_contigs.fa	GCA_002549985.1_ASM254998v1_genomic	68	[64.1 - 71.6%]	0.1943	68.92	75.7	[72.6 - 78.4%]	0.0286	86.5	71.6	[68.1 - 74.8%]	0.2174	79.58	0.21
MT126_contigs.fa	GCA_002550015.1_ASM255001v1_genomic	34	[30.6 - 37.6%]	0.4588	0.34	29.2	[26.9 - 31.7%]	0.1464	0.08	31.9	[28.9 - 35%]	0.538	0.01	0.09
MT126_contigs.fa	GCA_002550035.1_ASM255003v1_genomic	46	[42.6 - 49.4%]	0.3382	6.11	30.6	[28.2 - 33.1%]	0.1389	0.13	41.5	[38.5 - 44.5%]	0.4301	0.23	0.88
MT126_contigs.fa	GCA_002550045.1_ASM255004v1_genomic	66.5	[62.6 - 70.1%]	0.2025	64.48	71.6	[68.6 - 74.4%]	0.0339	81.01	69.5	[66 - 72.7%]	0.2296	71.81	0.34
MT126_contigs.fa	GCA_002586945.1_ASM258694v1_genomic	68.9	[65 - 72.5%]	0.1895	71.39	74.3	[71.3 - 77.1%]	0.0303	84.94	72.1	[68.7 - 75.4%]	0.2141	81.4	0.47
MT126_contigs.fa	GCA_002734145.1_ASM273414v1_genomic	64.2	[60.4 - 67.8%]	0.2151	57.11	76.7	[73.7 - 79.4%]	0.0274	87.62	68.3	[64.8 - 71.5%]	0.2366	66.57	0.15
MT126_contigs.fa	outgroup_GCF_000373885.1_ASM37388v1_genomic	12.5	[9.8 - 15.8%]	0.9992	0	18.8	[16.6 - 21.1%]	0.2344	0	12.9	[10.6 - 15.6%]	0.9994	0	10.79
MT126_contigs.fa	outgroup_GCF_900101355.1_IMG-taxon_2593339225_annotated_assembly_genomic	12.5	[9.9 - 15.8%]	0.9978	0	25.6	[23.3 - 28.1%]	0.1695	0.01	12.9	[10.6 - 15.7%]	0.9981	0	17.33
