# Supplementary material for: Filling the gap between collection, transport and storage of the human gut microbiota
Source: Sci Rep. 2019 Jun 6;9:8327. doi: 10.1038/s41598-019-44888-8 (PMC6554407; doi:10.1038/s41598-019-44888-8)
Supplement: Supplementary file 3 [file 41598_2019_44888_MOESM3_ESM.xlsx]

## Sheet: Hoja1
Supplementary file 3: Complete DDH estimates of the different Ruminococcaceae genome sequences used in this work.
		Formula 1				Formula 2				Formula 3				G+C difference
Query genome	Reference genome	DDH	Model C.I.	Distance	Prob. DDH >= 70%	DDH	Model C.I.	Distance	Prob. DDH >= 70%	DDH	Model C.I.	Distance	Prob. DDH >= 70%
bicho.contigs.fa	GCF_900169665.1_PRJEB19993_genomic	12.9	[10.2 - 16.1%]	0.9796	0	29.4	[27.1 - 31.9%]	0.1453	0.08	13.3	[10.9 - 16%]	0.9825	0	9.47
bicho.contigs.fa	GCF_900078395.1_PRJEB13168_genomic	12.7	[10 - 16%]	0.989	0	28.8	[26.4 - 31.3%]	0.1492	0.06	13.1	[10.8 - 15.8%]	0.9906	0	3.45
bicho.contigs.fa	GCF_900104675.1_PRJEB16361_genomic	13.5	[10.8 - 16.9%]	0.9453	0	28.8	[26.4 - 31.2%]	0.1492	0.06	13.9	[11.5 - 16.7%]	0.9534	0	5.46
bicho.contigs.fa	GCF_001486165.1_Bittarella_massiliensis_genomic	13	[10.3 - 16.3%]	0.9716	0	23.7	[21.4 - 26.2%]	0.1844	0	13.4	[11 - 16.2%]	0.9768	0	4.55
bicho.contigs.fa	candidatus_soleaferrea_massiliensis	12.5	[9.8 - 15.7%]	1	0	0	0	1	0	12.9	[10.6 - 15.6%]	1	0	7.01
bicho.contigs.fa	GCF_002159995.1_ASM215999v1_genomic	12.8	[10.1 - 16%]	0.9848	0	29	[26.6 - 31.5%]	0.1476	0.07	13.2	[10.8 - 15.9%]	0.9871	0	13.54
bicho.contigs.fa	GCF_000178115.2_ASM17811v2_genomic	12.6	[9.9 - 15.9%]	0.9933	0	21.1	[18.8 - 23.5%]	0.2086	0	13	[10.7 - 15.8%]	0.9947	0	3.04
bicho.contigs.fa	GCF_000162015.1_ASM16201v1_genomic	15.6	[12.7 - 19.1%]	0.8542	0	24.8	[22.4 - 27.2%]	0.176	0.01	15.8	[13.3 - 18.7%]	0.8799	0	2.2
bicho.contigs.fa	Fastidiosipila_sanguinis_strain_CCUG_47711	12.5	[9.9 - 15.8%]	0.998	0	21.6	[19.4 - 24.1%]	0.2028	0	12.9	[10.6 - 15.7%]	0.9984	0	24.86
bicho.contigs.fa	GCF_001486665.1_Fournierella_massiliensis_genomic	15.6	[12.6 - 19%]	0.8565	0	23.9	[21.6 - 26.3%]	0.183	0	15.7	[13.2 - 18.6%]	0.8828	0	1.74
bicho.contigs.fa	GCF_900167555.1_IMG-taxon_2590828806_annotated_assembly_genomic	14	[11.2 - 17.4%]	0.9224	0	24.5	[22.2 - 26.9%]	0.1783	0.01	14.3	[11.9 - 17.2%]	0.9362	0	0.51
bicho.contigs.fa	GCF_002844395.1_ASM284439v1_genomic	12.5	[9.9 - 15.8%]	0.9982	0	28.5	[26.1 - 31%]	0.1507	0.05	12.9	[10.6 - 15.7%]	0.9984	0	23.78
bicho.contigs.fa	GCF_900110045.1_IMG-taxon_2667527384_annotated_assembly_genomic	12.5	[9.9 - 15.8%]	0.9974	0	26.3	[24 - 28.8%]	0.1646	0.02	12.9	[10.6 - 15.7%]	0.9978	0	15.92
bicho.contigs.fa	GCF_000025225.2_ASM2522v1_genomic	12.5	[9.9 - 15.8%]	0.9968	0	23.3	[21.1 - 25.8%]	0.1873	0	12.9	[10.6 - 15.7%]	0.9974	0	14.38
bicho.contigs.fa	Marasmitruncus_massiliensis_strain_Marseille-P3646	12.5	[9.9 - 15.8%]	0.9976	0	34.2	[31.8 - 36.8%]	0.1214	0.51	12.9	[10.6 - 15.7%]	0.9979	0	8.25
bicho.contigs.fa	GCF_900155615.1_Massilimalia_massiliensis_genomic	12.6	[9.9 - 15.8%]	0.996	0	25.5	[23.1 - 28%]	0.1706	0.01	13	[10.6 - 15.7%]	0.9967	0	11.41
bicho.contigs.fa	GCF_900148495.1_PRJEB16359_genomic	13.3	[10.6 - 16.6%]	0.9564	0	53.9	[51.2 - 56.6%]	0.0632	31.15	13.8	[11.4 - 16.6%]	0.9592	0	13.18		Negativibacillus
bicho.contigs.fa	Neglecta_sp._Marseille-P3890	12.5	[9.8 - 15.7%]	0.9999	0	46.5	[43.9 - 49%]	0.0804	10.78	12.9	[10.6 - 15.6%]	0.9999	0	19.52
bicho.contigs.fa	Neobitarella_massiliensis_strain_Marseille-P4047	12.5	[9.9 - 15.8%]	0.9972	0	17.1	[15 - 19.4%]	0.2571	0	12.9	[10.6 - 15.7%]	0.9979	0	0.6
bicho.contigs.fa	GCF_900176335.1_IMG-taxon_2588254267_annotated_assembly_genomic	12.6	[9.9 - 15.8%]	0.9961	0	23.7	[21.4 - 26.2%]	0.1845	0	13	[10.6 - 15.7%]	0.9968	0	2.77
bicho.contigs.fa	GCF_900104615.1_PRJEB16353_genomic	13	[10.3 - 16.3%]	0.9741	0	21.5	[19.3 - 24%]	0.2037	0	13.3	[11 - 16.1%]	0.9794	0	2.45
bicho.contigs.fa	GCF_900169495.1_PRJEB19965_genomic	12.9	[10.2 - 16.2%]	0.9795	0	22.1	[19.9 - 24.6%]	0.198	0	13.2	[10.9 - 16%]	0.9835	0	1.18
bicho.contigs.fa	GCF_001262605.1_ASM126260v1_genomic	12.6	[9.9 - 15.8%]	0.9962	0	26.6	[24.2 - 29.1%]	0.163	0.02	13	[10.6 - 15.7%]	0.9968	0	23.04
bicho.contigs.fa	Pygmaiobacter_massiliensis_strain_Marseille-P3336	12.6	[9.9 - 15.9%]	0.9943	0	25.4	[23.1 - 27.9%]	0.1712	0.01	13	[10.7 - 15.7%]	0.9953	0	8.84
bicho.contigs.fa	GCF_000154345.1_ASM15434v1_genomic	12.8	[10.1 - 16.1%]	0.9837	0	39.1	[36.6 - 41.6%]	0.1026	2.14	13.2	[10.9 - 16%]	0.9853	0	8.41
bicho.contigs.fa	GCF_900101355.1_IMG-taxon_2593339225_annotated_assembly_genomic	12.5	[9.9 - 15.8%]	0.9979	0	28.6	[26.2 - 31.1%]	0.1502	0.06	12.9	[10.6 - 15.7%]	0.9982	0	19.45
bicho.contigs.fa	GCF_000949455.1_ASM94945v1_genomic	13.9	[11.1 - 17.3%]	0.9257	0	32.2	[29.8 - 34.7%]	0.1309	0.25	14.4	[11.9 - 17.2%]	0.9354	0	2.08
bicho.contigs.fa	GCF_900130065.1_IMG-taxon_2585428085_annotated_assembly_genomic	12.6	[9.9 - 15.8%]	0.9964	0	18.5	[16.3 - 20.9%]	0.2377	0	13	[10.6 - 15.7%]	0.9972	0	1.97
bicho.contigs.fa	GCF_000238635.1_Subdol_sp_4_3_54A2FAA_V1_genomic	14.1	[11.3 - 17.4%]	0.9198	0	32.4	[29.9 - 34.9%]	0.13	0.27	14.5	[12 - 17.3%]	0.9303	0	2.41
bicho.contigs.fa	GCF_900176545.1_IMG-taxon_2606217800_annotated_assembly_genomic	12.5	[9.9 - 15.8%]	0.9976	0	17.3	[15.2 - 19.7%]	0.2533	0	12.9	[10.6 - 15.7%]	0.9982	0	12.19
bicho.contigs.fa	Ruminococcaceae_bacterium_AB4001	12.5	[9.8 - 15.7%]	1	0	0	0	1	0	12.9	[10.6 - 15.6%]	1	0	12.71
bicho.contigs.fa	Ruminococcaceae_bacterium_AE2021	12.5	[9.9 - 15.8%]	0.9974	0	18	[15.9 - 20.4%]	0.2442	0	12.9	[10.6 - 15.7%]	0.998	0	12.34
bicho.contigs.fa	Ruminococcaceae_bacterium_CPB6	12.6	[9.9 - 15.8%]	0.9947	0	24.3	[22 - 26.8%]	0.1797	0.01	13	[10.7 - 15.7%]	0.9956	0	8.01
bicho.contigs.fa	Ruminococcaceae_bacterium_D16	13.2	[10.5 - 16.5%]	0.9605	0	39.2	[36.7 - 41.7%]	0.1023	2.19	13.7	[11.3 - 16.5%]	0.9645	0	2.1
bicho.contigs.fa	Ruminococcaceae_bacterium_D5	12.5	[9.8 - 15.8%]	0.9992	0	42.8	[40.3 - 45.3%]	0.0906	5.21	12.9	[10.6 - 15.7%]	0.9992	0	3.69
bicho.contigs.fa	Ruminococcaceae_bacterium_FB2012	12.5	[9.8 - 15.8%]	0.9988	0	15.8	[13.7 - 18%]	0.2777	0	12.9	[10.6 - 15.7%]	0.9991	0	4.77
bicho.contigs.fa	Ruminococcaceae_bacterium_KH2T8	12.5	[9.8 - 15.8%]	0.999	0	21.6	[19.4 - 24.1%]	0.2028	0	12.9	[10.6 - 15.7%]	0.9992	0	11.33
bicho.contigs.fa	Ruminococcaceae_bacterium_Marseille-P2935	12.6	[9.9 - 15.8%]	0.9965	0	17.5	[15.4 - 19.9%]	0.2508	0	12.9	[10.6 - 15.7%]	0.9974	0	14.1
bicho.contigs.fa	Ruminococcaceae_bacterium_P7	12.5	[9.8 - 15.7%]	1	0	0	0	1	0	12.9	[10.6 - 15.6%]	1	0	4.99
bicho.contigs.fa	Ruminococcaceae_bacterium_R-25	12.5	[9.8 - 15.8%]	0.999	0	26.7	[24.3 - 29.1%]	0.1624	0.02	12.9	[10.6 - 15.7%]	0.9992	0	14.45
bicho.contigs.fa	Ruminococcaceae_bacterium_YAD3003	12.5	[9.8 - 15.7%]	1	0	0	0	1	0	12.9	[10.6 - 15.6%]	1	0	13.28
bicho.contigs.fa	Ruminococcaceae_bacterium_YRB3002	12.5	[9.8 - 15.7%]	1	0	0	0	1	0	12.9	[10.6 - 15.6%]	1	0	12.19
bicho.contigs.fa	Ruminococcaceae_bacterium_cv2	12.7	[10 - 15.9%]	0.9899	0	20.2	[18 - 22.6%]	0.2174	0	13.1	[10.7 - 15.8%]	0.9921	0	0.64
bicho.contigs.fa	GCF_001461035.1_ASM146103v1_genomic	12.7	[10 - 16%]	0.9878	0	24	[21.7 - 26.5%]	0.1816	0.01	13.1	[10.8 - 15.9%]	0.99	0	17.6
bicho.contigs.fa	GCF_002201475.1_ASM220147v1_genomic	12.7	[10 - 15.9%]	0.9895	0	24.4	[22 - 26.8%]	0.1791	0.01	13.1	[10.7 - 15.8%]	0.9913	0	3.95
bicho.contigs.fa	GCF_000701665.1_ASM70166v1_genomic	12.7	[10 - 16%]	0.9872	0	21.7	[19.5 - 24.2%]	0.2018	0	13.1	[10.8 - 15.9%]	0.9898	0	4.46
bicho.contigs.fa	Anaerofilum_sp._An201	13	[10.3 - 16.3%]	0.9731	0	21.2	[19 - 23.6%]	0.207	0	13.4	[11 - 16.1%]	0.9787	0	0.65
bicho.contigs.fa	GCF_900103835.1_IMG-taxon_2667527408_annotated_assembly_genomic	12.5	[9.9 - 15.8%]	0.9982	0	32.9	[30.4 - 35.4%]	0.1277	0.32	12.9	[10.6 - 15.7%]	0.9985	0	9.56
bicho.contigs.fa	outgroup_blautia_coccoides_GCF_002221555.2_ASM222155v2_genomic	12.6	[9.9 - 15.8%]	0.9962	0	24.1	[21.7 - 26.5%]	0.1815	0.01	13	[10.6 - 15.7%]	0.9969	0	12.9
